# Supplementary material for: Associations of Physical Activity and Heart Rate Variability from a Two-Week ECG Monitor with Cognitive Function and Dementia: The ARIC Neurocognitive Study
Source: Sensors (Basel). 2024 Jun 21;24(13):4060. doi: 10.3390/s24134060 (PMC11244549; doi:10.3390/s24134060)
Supplement: Supplementary file 1 [file sensors-24-04060-s001.zip]

Archive with 1 entries (1 files):
- sensors-3022251-supplementary.pdf
